# Supplementary material for: Cytokinetic bridge triggers de novo lumen formation in vivo
Source: Nat Commun. 2020 Mar 9;11:1269. doi: 10.1038/s41467-020-15002-8 (PMC7062744; doi:10.1038/s41467-020-15002-8)
Supplement: Supplementary file 12 — Source Data [file 41467_2020_15002_MOESM12_ESM.xlsx]

## Sheet: Fig1C
	Migratory Out	Migratory In	MET Out	MET In	Apical Clustering Out	Apical Clustering In	Lumen Formation Out	Lumen Formation In	Lumen Expansion Out	Lumen Expansion In
	3.81166	7.40741	4.18719	3.77358	2.37467	10.5263	1.52672	7.5	4.53564	7.93651
	1.62602	6.06061	5.7047	8.88889	3.58362	6.0241	4.06504	9.87654	3.86572	15.0685
	3.23326	10	3.4202	3.57143	2.13523	5	3.20285	4.16667	2.09581	5.12821
	3.33333	4.83871	5.47945	9.52381	3.31384	6.25	3.16344	5	2.29885	6.52174
	2.08333	5.55556	1.47059	4.65116	3.30033	4.87805	2.04978	7.75862	3.42612	6.89655
	4.08163	5.55556	4.0404	6.52174	1.03093	4.25532	4.25532	6.06061	3.20988	4.7619
	2.96296	4.65116	2.12202	6.45161	3.10559	6.25	2.68949	3.77358	3.85906	8.69565
	2.37069	4.87805	3.7464	5.26316	2.89575	3.33333	2.48447	3.38983
	2.18341	4.44444	2.5974	6.25			3.20988	7.40741
	2.03046	6.97674

## Sheet: Fig1E
Normalized lumen area	DMSO	100nM BI	1uM BI	100nM NOC	1uM NOC
	0.898148	0.355805	1.1133	0.861462	0.0440949
	1.45782	1.10094	1.26925	0.706413	0
	0.644035	1.24684	1.89213	0.241267	0
	1.37717	1.09699	0.647082	1.0235	0
	0.842337	1.48524	0.342004	0.914698	0
	0.6438	0.884087	0	0	0
	0.712952	0.210309	0.329815	1.02027	0.0223459
	0.584119	1.66472	0.534694	0.619478	0
	1.62417	0.798382	0.600671	0.647082	0.0985076
	0.874155	0.601499	0.2916	0.314758	0
	1.3413	1.13329	0.2916	1.23179	0.306467
	0.552971	0.140675	0.352936	0.156329	0.600811
	2.56659	0	0.473493	0.237804	0.709895
	1.25871	0	0	0.130305	0.571955
	0.692765	0.807874	0	0.232378	0.37255
	0.869993	0	0.428559	0.116143	0.130147
	0.566598	0	0.802944	0.141523	0.920553
	1.1892	1.17797	0.513267	0.176029	0.479321
	0.828816	0	0	0.490864	0.0981172
	0.474361	1.71549	0.772482	1.19556	0.469221
	0.751517	0.215008	1.59873	0.185844	0.283909
	0.849191	0.693318	0.76951	0.479321	0.0764144
	1.60476	0.540991	0.233447	1.44691	0.00910763
	1.84615	0.146759	0	0.489422	0.0313782
	1.23937	0.0354267	0.622973	0.227398	0.0126543
	0.441804	0.519229	0.0187239	0.15381	0.979248
	0.358805	0.350206	0.231278	2.10313	0.0713554
	0.849191	0.355265	0.150306	0	0.0617392
	0.717609	0.378037	0.0151839	0	0.197872
	1.3416	0.334513	0.076923	0.832488	0.0561715
	1.12416	0.823381	0.0637668	0.476213	0.121966
	0.825525	0.688767	0.076923	0.712042	0.0581992
	0.966259	0.267537	0.736333	0.184716	0.0470639
	0.611011	0	0.71255	0.608806	0.271763
	1.23335	0.222782	0.0279484	0.614374	0.021762
	0.686141	0.0726132	0	0.267715	0
	1.08686	0	0	0.65688	0
	1.48767	0.10883	0.0203098	0.932184	0.131566
	1.43977	0.20373	0	0.243423	0
	0.666011	0	0	0.272265	0
	0.873245	0.0184228	0.0395418	0.20192	0
		0	0	0.558704	0.0385531
		0	0	0.767711	0
		0.0254327		0.356784	0
		0.86983		0.0914851	0
		0.018153		0	0
		0.686141		0	0.0878013
		0.121861		0	0.156909
		0		0.0687487	0.00979544
		0		0.072883	0
				0.269513	0
				0	0.0632669
				0	0.0191417
				0.0699169	0
				0.0858239
				0
				0
				0.117097

## Sheet: Fig 1SuppC
	0-2	2-4	4-6	6-8	8-10	10-12
	1	1	0.144279	0.0261438	0.0403071
	1	1	0.166667	0.0488889	0.0210526	0.0397489
	1	0.393443	0.129032	0.023301	0.0245536	0.0650155
	1	0.423077	0.228571		0.0366599	0.00445765
	1	0.4	0.141935		0.034188	0.0556845
	1	0.434783	0.134571		0.023766	0.0198413
		0.232143	0.054054		0.0416667	0.0431373
		0.326923	0.0734177		0.0309598	0.0266075
		0.227273	0.0873181		0.0250965	0.0380952
		0.324324	0.086249			0.029148
			0.0641562			0.0360169
						0.0374101
						0.0227273
						0.0357724
						0.0337079
						0.0145773
						0.0343053
						0.0285714
						0.0431267
						0.031746
						0.0323077
						0.0279805
						0.0428571
						0.0273684
						0.0251799
						0.0357143
						0.0471015
						0.0443439
						0.0235602
						0.0263158
						0.0366973
						0.0324675
						0.0417867

## Sheet: Fig1SuppE
Mitotic Index	DMSO	100nM BI	1uM BI	100nM NOC	1uM NOC
	2.94118	2.63158	11.1111	7.40741	84.2105
	0	0	3.84615	10.5263	95.2381
	0	2.94118	4.54545	2.63158	95.8333
	0	4.34783	4.25532	4.54545	88.2353
	0	0	0	2.32558	82.3529
	0	1.66667	5.35714	3.33333	0
	0	2.63158	0	15.7895	3.94737
	3.07692	1.1236	1.38889	47.3684	1.31579
	0	2.77778	0	6	0
	0	0	0	3.77358	0
	0	0	2.27273	3.44828	4.34783
	0	2.06186	1.69492	0	2.38095
	0	0.961538	2.85714	2.5641	0
	0	1.53846	2.17391	3.125	0
	3.44828	2.7027	1.63934	2.63158	1.2987
	1.44928	0	0	3.84615	0
	0		0	2.73973	31.0345
	0	2.63158	0	2.77778	24.3902
	0	0	2.94118	0	47.0588
	0	0	0	4.05405	30.4348
	4.65116	5.40541	0	0	21.978
	0	0	0	0	18.75
	10	0	6.77966	2.43902	29.4118
	7.5	2	5.26316	0	0
	0	2.27273	4.34783	1.44928	26.6667
	0	1.88679	4.54545	1.04167	22.7273
	7.31707	0	0	0	0
		0	5.66038	0	1.53846
			2.43902	1.85185	4.25532
		4.7619	6.06061	0	2.5641
		0		2.89855	0
		0		7.95455	0
		2.53165		2.22222	2.17391
		6.52174		1.40845	0
		2.5974		4.16667	0
		7.27273		3.125	3.77358
		0		0	0
				2.46914	2.85714
					6.45161
				3.7037	1.44928

## Sheet: Fig1SuppF
Normalized Cell Number	DMSO	100nM BI	1uM BI	100nM NOC	1uM NOC
		0.904762		0.904762	0.452381
			1.07143	0.642857	0.5
	0.809524	1.61905	1.2381		0.571429
	1.16667	0.809524		0.904762	0.404762
	1.02381	1.09524	0.52381	0.52381	0.404762
					0.47619
				1.02381
			1.11905	0.714286
				0.904762
				0.452381
				1.19048
		1.04407	0.616949		0.474576
	0.99661	1.11525	0.830508	0.711864	0.355932
	0.901695		0.616949	0.640678
	1.16271		0.450847	0.640678	0.261017
	0.854237		0.711864	0.711864
	1.11525
	1.0678
	0.901695
	0.709924	0.492366	0.583969	0.60687	0.641221
	1.5458	0.687023	0.641221	0.664122	0.870229
	1.07634	0.435115	0.343511	0.870229	0.870229
	0.973282	1.01908	0.824427	0.446565	1.08779
	0.744275	0.412214	0.961832	0.732824	0.618321
	0.60687	0.423664	0.492366	0.870229	0.526718
	1.33969	0.824427	0.503817	0.59542	0.961832
	1.13359	1.11069	0.675573	0.835878	0.492366
	0.870229	1.19084	0.801527	0.412214	1.05344
		0.744275	0.526718	0.927481	0.881679
			0.698473	0.847328
				1.08779
		1.26712	1.26712	1.55822	0.599315
	0.599315	0.770548	0.410959	0.941781	0.496575
	0.993151	0.804795	1.0274	1.0274	0.702055
	1.18151	0.650685	0.582192	0.702055	0.291096
	1.28425	0.787671	0.839041	0.736301	0.787671
		0.890411	0.530822	1.01027	1.55822
		0.719178	0.770548	0.804795
		1.07877	0.462329	1.18151	0.736301
		0.633562		1.64384
	0.941781	0.873288	1.04452
		0.736301			0.547945
				0.770548	0.582192
				0.976027	0.547945
				0.873288
					0.256849
	1.47368		1.12919	1.03349	0.421053
			0.727273
		0.956938		1.20574
	0.822967	0.842105	0.880383	1.32057	0.937799
	1.14833	1.01435	1.68421		1.24402
		1.32057	0.440191	1.68421
		0.976077	1.01435	0.861244
	0.574163		0.784689	1.35885	0.899522
	0.76555	1.20574	0.631579	0.45933	0.746411
	0.976077	1.20574		0.61244	0.91866
		1.14833		0.937799
	1.45455			1.55024	1.03349
		1.51196
	0.784689	0.880383		1.03349	0.880383
					0.555024
		1.47368			1.43541
		1.05263			1.01435
		0.937799			0.899522
					0.669856
					0.593301
					1.32057

## Sheet: Fig1SuppG
	Cell Number	DMSO	100nM BI	1uM BI	100nM NOC	1uM NOC
	0.809524	1.45782
	1.16667	0.644035
	0.99661	0.842337
	0.901695	0.6438
	1.16271	0.712952
	0.854237	0.584119
	1.11525	1.62417
	1.0678	0.874155
	0.901695	1.3413
	0.709924	0.552971
	1.5458	2.56659
	1.07634	1.25871
	0.973282	0.692765
	0.744275	0.869993
	0.60687	0.566598
	1.33969	1.1892
	1.13359	0.828816
	0.870229	0.474361
	0.599315	0.849191
	0.993151	1.60476
	1.18151	1.84615
	1.28425	1.23937
	0.941781	1.3416
	1.47368	1.12416
	0.822967	0.825525
	1.14833	0.966259
	0.574163	0.686141
	0.76555	1.08686
	0.976077	1.48767
	1.45455	1.43977
	0.784689	0.873245
	0.904762		0.355805
	1.61905		1.24684
	0.809524		1.09699
	1.09524		1.48524
	1.04407		0.884087
	1.11525		0.210309
	0.492366		0.140675
	0.687023		0
	0.435115		0
	1.01908		0.807874
	0.412214		0
	0.423664		0
	0.824427		1.17797
	1.11069		0
	1.19084		1.71549
	0.744275		0.215008
	1.26712		0.693318
	0.770548		0.540991
	0.804795		0.146759
	0.650685		0.0354267
	0.787671		0.519229
	0.890411		0.350206
	0.719178		0.355265
	1.07877		0.378037
	0.633562		0.334513
	0.873288		0.823381
	0.736301		0.688767
	0.956938		0.222782
	0.842105		0.0726132
	1.01435		0
	1.32057		0.10883
	0.976077		0.20373
	1.20574		0.0184228
	1.20574		0
	1.14833		0
	1.51196		0.86983
	0.880383		0.018153
	1.47368		0.121861
	1.05263		0
	0.937799		0
	1.07143			1.26925
	1.2381			1.89213
	0.52381			0.342004
	1.11905			0.534694
	0.616949			0.600671
	0.830508			0.2916
	0.616949			0.2916
	0.450847			0.352936
	0.711864			0.473493
	0.583969			0
	0.641221			0
	0.343511			0.428559
	0.824427			0.802944
	0.961832			0.513267
	0.492366			0
	0.503817			0.772482
	0.675573			1.59873
	0.801527			0.76951
	0.526718			0.233447
	0.698473			0
	1.26712			0.622973
	0.410959			0.0187239
	1.0274			0.231278
	0.582192			0.150306
	0.839041			0.0151839
	0.530822			0.076923
	0.770548			0.0637668
	0.462329			0.076923
	1.04452			0.71255
	1.12919			0.0279484
	0.727273			0
	0.880383			0.0203098
	1.68421			0
	0.440191			0
	1.01435			0.0395418
	0.784689			0
	0.631579			0
	0.904762				0.861462
	0.642857				0.706413
	0.904762				1.0235
	0.52381				0.914698
	1.02381				1.02027
	0.714286				0.619478
	0.904762				0.647082
	0.452381				0.314758
	1.19048				1.23179
	0.711864				0.237804
	0.640678				0.130305
	0.640678				0.232378
	0.711864				0.116143
	0.711864				0.141523
	0.60687				0.176029
	0.664122				0.490864
	0.870229				1.19556
	0.446565				0.185844
	0.732824				0.479321
	0.870229				1.44691
	0.59542				0.489422
	0.835878				0.227398
	0.412214				0.15381
	0.927481				2.10313
	0.847328				0
	1.08779				0
	1.55822				0.832488
	0.941781				0.476213
	1.0274				0.712042
	0.702055				0.184716
	0.736301				0.608806
	1.01027				0.614374
	0.804795				0.267715
	1.18151				0.65688
	1.64384				0.932184
	0.770548				0.20192
	0.976027				0.558704
	0.873288				0.767711
	1.03349				0.0914851
	1.20574				0
	1.32057				0
	1.68421				0.072883
	0.861244				0.269513
	1.35885				0
	0.45933				0
	0.61244				0.0699169
	0.937799				0.0858239
	1.55024				0
	1.03349				0.117097
	0.452381					0.0440949
	0.5					0
	0.571429					0
	0.404762					0
	0.404762					0
	0.47619					0
	0.474576					0.0223459
	0.355932					0
	0					0.0985076
	0.261017					0
	0.641221					0.306467
	0.870229					0.600811
	0.870229					0.709895
	1.08779					0.571955
	0.618321					0.37255
	0.526718					0.130147
	0.961832					0.920553
	0.492366					0.479321
	1.05344					0.0981172
	0.881679					0.469221
	0.599315					0.283909
	0.496575					0.0764144
	0.702055					0.00910763
	0.291096					0.0313782
	0.787671					0.0126543
	1.55822					0.979248
	0.736301					0.0617392
	0					0.197872
	0					0.0561715
	0.547945					0.121966
	0.582192					0.0581992
	0.547945					0.0470639
	0					0.271763
	0.256849					0.021762
	0.421053					0
	0.937799					0.131566
	1.24402					0
	0.899522					0
	0.746411					0
	0.91866					0.0385531
	1.03349					0
	0.880383					0
	0.555024					0
	1.43541					0.0878013
	1.01435					0.156909
	0.899522					0.00979544
	0.669856					0
	0.593301					0.0191417
	1.32057					0

## Sheet: Fig2E
	Pre-Rosette	Rosette	Lumen
	41	31.6	56.3
	28.3	37	75
	25	50	66.7
	28.9	27.1	44.4
	23.7	38.9	55.1
	23.8	53.6	50
	34.7	25	41.9
	26.1	41.7	48
	25.7	40	47.6
	20.9	39.1	62.5
	16.7	51.7	61
	23.9	50	46.2
	28.6	47.5	58.8
	22	35.7	62.5
	28.6	35.3	52.9
	28.6	29.8	53.3
	30.4		63.3
	38.2		62.5
	29.5		54.5
	19.6		62.5
	21.4		56.3
			59
			56.3
			61.8
			64.7
			72.5
			73.1
			64.2
			64
			57.5
			43.3
			45
			63.2
			61.4
			57.1

## Sheet: Fig 3SuppB
Cell Pair Number	1	2	3	1	1	2	1	2	3	4	5	1	2	3	4	5	6
															18.4674
															20.2509
															22.5048
														11.702	23.8728
														10.519	22.3357
														12.798	21.5129
														13.923	22.5048
														17.05	23.5948
														17.59	23.3803
														17.363	22.0882
		7.078	16.563											15.32	22.3357
	14.613	16.994	17.412									15.271		16.651	23.1464	12.1666	12.2198
	15.383	15.073	20.171				12.515					13.621		13.923	22.8846	12.3676	19.8836
	14.275	15.817	22.109	13.298			14.372			13.44		15.271		17.553	23.0796	11.5212	19.7555
	17.398	16.711	23.711	11.385	8.282	15.217	14.677	8.275	18.229	17.837		15.227		17.265	24.376	11.7405	20.2973
	18.104	20.622	26.704	13.837	16.658	17.119	16.828	13.158	21.249	18.925	17.705	18.946	24.124	20.024	25.275	12.4799	20.4142
	15.114	19.146	22.414	11.364	14.276	15.851	15.19	11.236	18.261	15.848	15.835	16.394	23.16	18.902	22.6058	11.8736	19.9016
	14.129	17.31	20.829	11.323	12.832	15.102	15.261	9.224	17.431	15.003	12.747	15.227	21.055	19.096	21.4516	8.77424	16.2921
	15.778	15.207	19.555	10.81	13.21	13.722	15.088	6.969	15.432	15.864	13.829	17.978	21.327	15.967		7.39581	16.7517
	14.194	12.025	17.87	9.341	15.75	16.056	14.329		15.388	16.505	12.028	18.02	20.445	19.395		8.42843	14.393
	13.388		16.177		15.555	16.439	13.611		15.936		12.887	16.097	21.203	16.888		8.68439	14.8425
	15.132		13.959		10.356	15.263	13.447				11.137	13.752	19.872	14.456		10.0759	15.1564
	15.604		13.641		10.974	12.543	12.5				13.201	13.923	19.415	14.397		9.44708	12.9155
			12.262		9.821	12.944						14.005	18.291	15.015		7.98363	13.9724
					9.821	12.823						17.05	17.16	13.593		8.37906	14.3351
						12.606						11.481	12.083	14.456		8.83274	13.2126
						12.313						15.071	12.544	10.519		7.8934	13.5881
												14.199	14.199	10.907		6.55596	12.764
												11.147	15.146	13.621		7.19124	13.3935
												14.025	11.604	13.842			8.19618
												15.68	10.474	14.052			11.3099
												11.604	10.04	13.649			10
												10.446	10.264	14.421
												12.028	9.338	15.822
												11.83	11.282	14.587
												8.966	11.942	12.247
												8.171	13.649	15.227
												7.026	9.338	14.793
												7.984	9.548	14.166
												7.607	9.143	14.159
												10.975	11.742	14.587
												10.453	8.206	11.341
												11.774	8.966	13.752
												10.012	10.455	11.878
												9.577	7.78	13.341
												7.431	9.214
												6.104	8.019
												6.972	9.388
												7.133	8.171
												7.29	8.309
												7.507	6.272
												10.04	7.995
												12.798	8.806
													8.089
													8.44
													7.995
													8.698

## Sheet: Fig 3SuppD
	Pre-Rosette	Rosette	Lumen
	56	43.75	40
	0	44.4444	60
	0	28.5714	75
	0	37.5	58.0645
	26.3158	55	45.4545
	44.2857	33.3333	66.6667
	33.3333	36.3636	50
	28.5714	40	60
	31.8182	40	100
	20	20	16.6667
	15.3846	46.6667	38.0952
	44.4444	50	63.6364
		58.3333	60
		64.2857	61.5385
		59.0909	69.2308

## Sheet: Fig 3SuppFG
		Spindle angle:
		1.813
		60.329
		23.613
		32.841
		29.856
		9.911
		65.54
		65.231
		79.051
		50.397
		52.701
		41.352
		54.795
		81.762
		61.227
		10.719
		15.489
		55.845
		40.932
		67.374
		55.369
		62.933
		33.012
		73.909
		87.993
		21.451
		54.212
		36.053
		50.846

[truncated: 12 more sheets: Fig 4DE, Fig4F, Fig 5C, Fig5F, Fig5SuppC, Fig5SuppE, Fig5SuppH, Fig6B, Fig6D, Fig6E, Fig6SuppB, Fig6SuppE]
